# Supplementary material for: Compassion for others and well-being: a meta-analysis
Source: Sci Rep. 2025 Oct 20;15:36478. doi: 10.1038/s41598-025-23460-7 (PMC12537975; doi:10.1038/s41598-025-23460-7)
Supplement: Supplementary file 1 — Supplementary Material 1 [file 41598_2025_23460_MOESM1_ESM.xlsx]

## Sheet: Sheet1
Author	Study_ID	Effect_SizeID	Country	Sample_Size	Effect_Size	Diagnosis	Wellbeing_Type	Wellbeing_instrument	CFO_Instrument	Percentage_Female	Mean_Age	SD_Age
Arimitsu et al. 2019	1a	1	Western	258	0.29	Non Clinical	Positive Affect	Positive and Negative Affect Schedule	Differential Positive Emotions Scale (DPES)	0.59	37.25	13.69
Arimitsu et al. 2019	1a	2	Western	258	-0.19	Non Clinical	Negative Affect	Positive and Negative Affect Schedule	Differential Positive Emotions Scale (DPES)	0.59	37.25	13.69
Arimitsu et al. 2019	1a	3	Western	258	0.16	Non Clinical	Cognitive Well-being	Satisfaction With Life Scale (SWLS)	Differential Positive Emotions Scale (DPES)	0.59	37.25	13.69
Arimitsu et al. 2019	1b	4	Eastern	247	0.3	Non Clinical	Positive Affect	Positive and Negative Affect Schedule	Differential Positive Emotions Scale (DPES)	0.55	36.5	13.69
Arimitsu et al. 2019	1b	5	Eastern	247	0.04	Non Clinical	Negative Affect	Positive and Negative Affect Schedule	Differential Positive Emotions Scale (DPES)	0.55	36.5	13.69
Arimitsu et al. 2019	1b	6	Eastern	247	0.26	Non Clinical	Cognitive Well-being	Satisfaction With Life Scale (SWLS)	Differential Positive Emotions Scale (DPES)	0.55	36.5	13.69
Asano et al. 2020	2	7	Eastern	279	0.02	Non Clinical	Cognitive Well-being	Satisfaction With Life Scale (SWLS)	Compassionate Engagement and Action Scales–Japanese version (CEAS-J)	0.6845	19.35	3.26
Bahl et al. 2023	3	8	Western	425	0.32	Non Clinical	Cognitive Well-being	Satisfaction With Life Scale (SWLS)	Compassion Scale (CS)	0.4811
Beaumont et al. 2016	4	9	Western	103	0.172	Non Clinical	Psychological Well-being	Short Warwick-Edinburg Mental Well-being Scale	Compassion for Others (CFO) Scale	1
Beaumont et al. 2016	5	10	Western	54	0.318	Non Clinical	Psychological Well-being	Short Warwick-Edinburg Mental Well-being Scale	Compassion for Others (CFO) Scale
Brophy et al. 2024	6	11	Western	384	0.21	Non Clinical	Psychological Well-being	Warwick Edinburgh Mental Wellbeing Scale (WEMWBS)	Compassion Scale (CS)	0.8679	34.97	13.64
Can 2018	7	12	Western	86	0.25	Non Clinical	Psychological Well-being	Flourishing Scale (FS)	Interpersonal Reactivity Index (IRI)	0.907	32.89	9.27
Caycho-Rodriguez et al. 2022	8	13	Eastern	273	0.55	Non Clinical	Psychological Well-being	WHO-5 Well-being Index Spanish Version	The Santa Clara Brief Compassion Scale (SCBCS)	0.509	21.23	3.24
Cho et al. 2018	9	14	Eastern	239	0.39	Non Clinical	Cognitive Well-being	Satisfaction With Life Scale (SWLS)	Compassionate Love Scale (CLS)
Cho et al. 2018	9	15	Eastern	239	0.43	Non Clinical	Social Well-being	Social Connectedness Scale-revised (SCS-R)	Compassionate Love Scale (CLS)
Chu et al. 2012	10	16	Western	253	0.31	Non Clinical	Positive Affect	Positive and Negative Affect Schedule (PANAS)	Interpersonal Reactivity Index (IRI)	0.63
Chu et al. 2012	10	17	Western	253	-0.29	Non Clinical	Negative Affect	Positive and Negative Affect Schedule (PANAS)	Interpersonal Reactivity Index (IRI)	0.63
Demir et al. 2019	11	18	Western	470	0.21	Non Clinical	Cognitive Well-being	The Satisfaction with Life Scale (SWLS)	Compassion Scale	0.8043	18.9	1.41
Demir et al. 2019	11	19	Western	300	0.2	Non Clinical	Positive Affect	Positive and Negative Affect Schedule (PANAS)	Compassion Scale	0.67	18.84	1.04
DeStasio et al. 2020	12	20	Western	319	0.33	Non Clinical	Psychological Well-being	Subjective Happiness Scale	Santa Clara Brief Compassion Scale	0.927	42.26	16.87
Durkin et al. 2016	13	21	Western	37	0.073	Non Clinical	Psychological Well-being	Short Warwick-Edinburg Mental Well-being Scale	Compassion for Others (CFO) Scale	0.9189	36
Fuochi & Voci 2020	14	22	Western	516	0.28	Non Clinical	Social Well-being	Social Connectedness Scale Revised (CSC)	Interpersonal Reactivity Index (IRI)	0.53	29.03	13.24
Garcia-Campayo et al. 2024	15	23	Western	811	0.17	Non Clinical	Psychological Well-being	Short Warwick-Edinburg Mental Well-being Scale	Compassion Scale (CS)	0.8	43.49	12.8
Golbabaei et al. 2022	16	24	Eastern	580	0.36	Non Clinical	Positive Affect	Positive and Negative Affect Schedule	Interpersonal Reactivity Index (IRI)	0.5793	24.52	5.29
Golbabaei et al. 2022	16	25	Eastern	580	0.16	Non Clinical	Negative Affect	Positive and Negative Affect Schedule	Interpersonal Reactivity Index (IRI)	0.5793	24.52	5.29
Hadgett 2019	17	26	Western	159	0.272	Non Clinical	Psychological Well-being	The Warwick-and-Edinburgh-Mental-Well-Being-Scale (WEMWBS	The Compassionate Engagement and Action Scale	0.792
Kim & Seo 2021	18	27	Eastern	850	0.44	Non Clinical	Psychological Well-being	Warwick Edinburgh Mental Wellbeing Scale (WEMWBS)	Sussex-Oxford Compassion for Others (SOCS-O)	0.5	43.98	13.77
Kuczynski et al. 2020	19	28	Western	1456	0.23	Non Clinical	Social Well-being	Social Connectedness Scale (CSC)	Interpersonal Reactivity Index (IRI)	0.62	19.69	2.35
Kuczynski et al. 2020	19	28	Western	1456	0.22	Non Clinical	Psychological Well-being	The World Health Organization Quality of Life—BREF (WHOQOL)	Interpersonal Reactivity Index (IRI)	0.62	19.69	2.35
Lachmann et al. 2018	20a	30	Eastern	612	0.1	Non Clinical	Cognitive Well-being	German Socio-Economic Panel (SOEP)	Interpersonal Reactivity Index (IRI)	0.2647	21.55	2.44
Lachmann et al. 2018	20b	31	Western	304	0.17	Non Clinical	Cognitive Well-being	German Socio-Economic Panel (SOEP)	Interpersonal Reactivity Index (IRI)	0.6809	24.05	8.85
LaPalme et al. 2023	21	32	Western	740	0.36	Non Clinical	Social Well-being	Social Connectedness Scale (CSC)	Interpersonal Reactivity Index (IRI)	0.488	39.36	17.51
Lindsey 2017	22	33	Western	315	0.17	Non Clinical	Positive Affect	Types of Positive Affect Scale	CEAS	0.835	39	12.7
Lopez et al. 2018	23	34	Western	328	-0.5	Non Clinical	Negative Affect	Positive and Negative Affect Schedule	Dispositional Positive Emotions Scale (DPES)	0.552	57	15.2
Lopez et al. 2018	23	35	Western	328	0.72	Non Clinical	Positive Affect	Positive and Negative Affect Schedule	Dispositional Positive Emotions Scale (DPES)	0.552	57	15.2
Lopez-Kidwell 2015	24	36	Western	77	0.169	Non Clinical	Positive Affect	Positive Affectivity (Thompson, 2007)	Interpersonal Reactivity Index (IRI)		34.85	12.48
Lucarini et al. 2023	25	37	Western	223	0.18	Non Clinical	Positive Affect	Positive and Negative Affect Schedule	Italian Version of CS	0.6143	31.83	13.04
Lucarini et al. 2023	25	38	Western	223	0.15	Non Clinical	Negative Affect	Positive and Negative Affect Schedule	Italian Version of CS	0.6143	31.83	13.04
Ma & Xiao 2024	26	39	Eastern	441	0.442	Non Clinical	Social Well-being	Percived Social Support Scale	Trait Sympathy Scale TSS	0.5057	22.44
Martin 2011	27	40	Western	51	0.303	Non Clinical	Psychological Well-being	The Warwick-Edinburgh Mental Wellbeing Scale (WEMWBS)	Compassionate Love Scale (CLS)	1	36.8	7.3
McDonald et al. 2021	28	41	Western	171	0.14	Non Clinical	Cognitive Well-being	The Satisfaction with Life Scale (SWLS)	The Santa Clara Brief Compassion Scale (SCBCS)	0.27
Miyagawa & Niiya 2024	29	42	Eastern	590	-0.2	Non Clinical	Negative Affect	Japanese Version of the Positive and Negative Affect Schedule	Japanese Version of the Compassion Scale	0.5373	40.93	9.84
Miyagawa & Niiya 2024	29	43	Eastern	590	0.32	Non Clinical	Cognitive Well-being	Japanese Version of the Satisfaction with Life Scale	Japanese Version of the Compassion Scale	0.5373	40.93	9.84
Miyagawa & Niiya 2024	29	44	Eastern	590	0.52	Non Clinical	Psychological Well-being	Japanese Version of the Psychological Well-being Scale Short-Form	Japanese Version of the Compassion Scale	0.5373	40.93	9.84
Parker 2008	30	45	Western	239	0.2	Non Clinical	Social Well-being	The Social Support Questionniare-6 (SSQ6)	Interpersonal Reactivity Index (IRI)	0.636
Pommier 2011	31	46	Western	439	0.41	Non Clinical	Social Well-being	The Social Connectedness Scale	The Compassion Scale (Pommier)	0.6514	20.06	1.82
Saarinen et al. 2021	32	47	Western	1573	-0.32	Non Clinical	Negative Affect	the Negative Emotionality scale of the Emotionality, Activity, and Sociability Temperament Survey	The Compassion Scale of the Temperament and Character Inventory (TCI)	0.5626	31.66	20.01
Saguem et al. 2020	33	48	Eastern	85	0.198	Non Clinical	Social Well-being	Social support questionnaire (SSQ-6)	Interpersonal Reactivity Index (IRI)	0.8941	29.4	1.77
Sanchez et al. 2020	34a	49	Western	273	0.3	Non Clinical	Positive Affect	Positive and Negative Affect Schedule (PANAS)	The Compassion Scale (Pommier)	0.696	19.13	1.62
Sanchez et al. 2020	34b	50	Western	368	0.25	Non Clinical	Positive Affect	The Subjective Happiness Scale (SHS)	The Compassion Scale (Pommier)	0.6793	18.9	1.58
Simnacher 2022	35	51	Western	210	0.118	Non Clinical	Social Well-being	The Sense of Belonging Scale (SOB-I)	interpersonal Reactivity Index (IRI)	0.85
Sousa et al. 2017	36	52	Western	610	0.13	Non Clinical	Positive Affect	Positive and Negative Affect Schedule (PANAS)	Compassion Scale	0.577	39.22	11.42
Sousa et al. 2017	36	53	Western	610	-0.08	Non Clinical	Negative Affect	Positive and Negative Affect Schedule (PANAS)	Compassion Scale	0.577	39.22	11.42
Toffol et al. 2022	37	54	Western	265	0.05	General diagnosed with clinical	Social Well-being	Percived Social Support Scale	Interpersonal Reactivity Index (IRI)	0.789	40	12.8
