# Supplementary material for: Compassion for others and well-being: a meta-analysis
Source: Sci Rep. 2025 Oct 20;15:36478. doi: 10.1038/s41598-025-23460-7 (PMC12537975; doi:10.1038/s41598-025-23460-7)
Supplement: Supplementary file 2 — Supplementary Material 2 [file 41598_2025_23460_MOESM2_ESM.xlsx]

## Sheet: Sheet1
Study	Study_ID	Effect_Size	Trait or State intervention	Filter Population	Clinical/NonClinical	Country	Intervention	N_Intervention	Control	N_Control	Total_N	Mean_pre	SD_pre	Mean_post	SD_post	Well-being Type	Well-being Instrument	CFO instrumenet	% Female	Mean_age	SD_Age
Tendhar et al. 2024	1	1	State	general setting	Nonclinical	US	Eight Steps to Great Compassion (ESGC)	92	Pre-Post assessment	92	92	147.32	35	164.72	35	Psychological Well-being	PERMA-Profiler subscale	Compassion towards Others Scale (CS)	86% female	20.39
Gilbert et al. 2023	2	2	State	general setting	Nonclinical	US	Video and Guided Meditation	43	Pre-Post assessment	43	43	42.88	7.02	45	7.29	Social Well-being	Social Safeness and Pleasure Scale	Compassion towards Others Scale (CS)	81% female	49.35	11.06
Gilbert et al. 2023	2	3	State	general setting	Nonclinical	UK	Video and Guided Meditation	43	Pre-Post assessment	43	43	50.3	7.42	54.14	7.3	Psychological Well-being	Warwick and Edinburgh Well Being Scale (WEWBS)	Compassionate Engagement and Action Scales	81% female	49.35	11.06
Irons & Heriot-Maitland 2021	3	4	Trait	general setting	Nonclinical	UK	Compassionate Mind Training (8 week)	55	Pre-Post assessment	55	55	43.1	8.11	48.69	8.16	Psychological Well-being	Warwick and Edinburgh Well Being Scale (WEWBS)	The Compassionate Engagement and Action Scales	67% female	42
Gold 2021	4	5	Trait	general setting	Nonclinical	US	Brief Compassionate Mind Training	26	Psychoeducationa	29	55	69.7	12.2	70.5	14.1	Positive Afffect	Three types of Postive affects scale	Relational Compassion Scale	66.7% female	19.2
Nebot-Gresa et al. 2021	5	6	Trait	general setting	Nonclinical	Spain	Attachment-Based Compassion Therapy (ABCT) brief version	17	No treatment	43	60	8.3	1	8.9	0.6	Cognitive Well-being	The Pemberton Happiness Index (PHI)	Compassion for others scale	76% female	38.8	3.16
